# Supplementary material for: Zinc Mono-Therapy in Pre-Symptomatic Chinese Children with Wilson Disease: A Single Center, Retrospective Study
Source: PLoS One. 2014 Jan 24;9(1):e86168. doi: 10.1371/journal.pone.0086168 (PMC3901685; doi:10.1371/journal.pone.0086168)
Supplement: Table S1 — provided full follow-up data for each patient at each visit. Abbreviations were provided within the text. (XLSX) [file pone.0086168.s001.xlsx]

## Sheet: Table S1
Table S1: Follow-up data for each patients at each visit.
Case Number	Follow-up	Age at presentation (Year)	ALT (IU/L)	AST (IU/L)	TB (umol/L)	DB (umol/L)	ALP (IU/L)	GGT (IU/L)	BA (umol/L)	ALB (g/L)	Scu (umol/L)	Szn (umol/L)	24HUcu (mg)	Ucu(umol/L)	WBC (x10^9/L)	RBC (x10^12/L)	HB (g/L)	PLT (x10^9/L)
1	first visit	2.66667	420	254	7.1	2.4	312	119	4.9	48.7		94.59	0.07		9.47	4.59	133
	1 month		242	135	9.4	2.1	303	123	1.4	49.2
	3 months		154	99	6.5	1.8	296	64		48.5
	6 months		96	65	3.7	1.1	253	52		42.7
	1 year		107	77	4.7	2.2	286	44		47.9
	1.5 year		113	91	13.7	2	287	51		51.9	23.2	70.31			10.1		133	334
	2 years		36	24	2.2	0.9	478	24	3.8	44.3					7.3	4.43	125	310
3	first visit	5.91667	214	219	11.3	3.5	70	70	12.3	45.4			0.169
	1 month		31	32	22.6	1.9	385	29		41.2	11.7	58.8
	3 months		32	19	11.2	2.7		19		43.4	12	110.46	0.129
	6 months		50	36	12.5	2.9	380	13		46.6
	1 year		61	31	23.4	5.8	408	11		43.5	7	90.65	0.187	5	6	4.22	112	424
	1.5 year		108	46	22.8	5	498	11		45
	2 years		51	20	18.8	6.4	544	13	10.1	44.5	13.4	102.11
2	first visit	6.58333	221	211	14.5	4.4		138	7.5	47.1	3.1	63	0.335	5.6
	1 month		24	39	6.7	2.1		68		46	18.5	99.95
	3 months		33	34	5	1.8		45			9.7	71.76			9.1	4.5	122	280
	6 months		28	28	4.8	1.2		29	10.5	44.7
	1 year		20	24	3.5	1.3		24	6.9	43.5	16.8	93.72			7.2			254
	1.5 year		29	26	4.8	1.6	393	18	6.2	45.2					8.2		125	257
	2 years		18	19	4.2	2.4	470	21	8.5	43.4	6.8	86.77			9.2		130	257
8	first visit	4.25	124	76	4.9	1.1	402	72	8.4	45.4				1.58
	1 month		40	37	6.1	2.2		36		41.2					12.1	4.86	128	292
	3 months		40	34	3	1.3	426	25	5.3	43.4					13.6	5.18	129	286
	6 months		97.2	70.7	10.4	0.4		11.5		46.6
	1 year		97	53	11.5	4.3	545	32		46.8
	1.5 year		50	34	5.4	1.7		19		43.4	13	118.29
	2 years		28	24	4.7	1.7	392	16	6.4	46.6	13.5	111.34
4	first visit	4.33333	207	183	15.9	1.8	420	53		43.6	11.1		0.154		11.6		113	332
	1 month		115	79	12.8	1.8	310	41	5.4	42.1			0.074		8.1	4.1	115	314
	3 months		24	26	4.8	1			5.7	43.2	14	86
	6 months		26	26	3.6	1	375	21	10.2	43.8	12.6	94.5			9.9	4.5	126	300
	1 year		28	23	3.9	1.5		19	8.3	41.4					10.5		128	303
	1.5 year		69	34	9	0.8	521	18	7.6	45.4	14.74	122.48			9.1		118	283
6	first visit	3.08333	291	229	7.2	2.2	311	124	3.7	41.2			0.271	5.3
	1 month		87	86	4.3	2	321	42	4	43.4					5.6	4.51	127	138
	3 months		29	32	5.6	2	359	26		46.6	14.5	92.17			10.8	4.6	127	291
	6 months		17	29	5.9	1.3		20	5.3	46					8	4.52	124	231
	1 year		27	24	6.4	2		18	4.4	46.2	13.7	104	0.233	5.1	7.3	4.26	115	235
	1.5 year		23	26	3.9	1.5	414	15	5	45.8	22.2	102.63	0.04		6.7	4.14	115	226
10	first visit	6.91667	223	118	7.5	2.1	244	117	10	44.9	13.3	72.86	0.094
	1 month		129	48	8.8	2.4	429	101	9.9	45.3	18.4	63.45	0.38	3.3	8.6	4.46	125	517
	3 months		104	50	9.9	2.5	319		4.4		13.4	103.46	0.094	1.2	8.4	5.13	142	377
	6 months		96	44	9.7	2.4	454	57	10.6	48.5					12.2	5.06	144	350
	1 year		49	25	3.5	0.7	406	34	9.6	43.2	11.5	118.5	0.363	4.4	8.5	5.41	149	379
	1.5 year		27	22	3.9	1.7		24	11.4		18.8	105.72	0.269	2.6	8	5.08	141	380
14	first visit	3.91667	163	125	7.1	2.1		86	1.6	42.9	18.6	52.95	1.378	17.4	4.3	4.83	136	218
	1 month		27	26	4.21	1	688	35	1.9	40.3	12.1	85.12
	3 months		33	35	6	0.2	504	17	9.3	45.4	18.4				6.9	4.73	134	352
	6 months		33	36	11.3	2	416	13		41.2	11.96	91.45
	1 year		37	36	14.4	3.9	513	10	9.4	43.4	11.96	109.04	0.156	3.6
	1.5 year		50	44	15.2	1.2	574	13		46.6	12.91	115.16
12	first visit	3.58333	289	197	7.7	2.7	463	115	5.4	45.4	18	91.28	0.296		5.6	4.84	135	253
	1 month		112	37	7.9	2.8		58	3.8	41.2	12.8	111.93			8.4	4.72	134	308
	3 months		153	63	15.7	3.8	655	26	10	43.4					7.5	4.65	139	304
	6 months		118	48	11.7	1.8	675	24	15	46.6	13.38	109.5			8	4.53	133	286
	1 year		96	51	10.5	3.2	586	19	9	45.4					6.7	4.87	135	260
16	first visit	11.6667	389	175	12	4.6				41.2	13.6	96.9	0.2	2
	1 month		152	95	5.9	1.9	508	98	6.5	43.4	7.1	0.722
	3 months		68	42	11.3	3				46.6
	6 months		84	48	13.4	2.8
	1 year		26	19	4.8	1.2		33	7.3	45.4			0.372		6	4.71	120	176
18	first visit	9.83333	54	40	9.6	2.8	343	44	0.6	41.2	6.34				6.7	4.89	145	203
	1 month		80	53	5.7	1.9	475	23		43.4								3.57
	3 months		66	43	7.2	3	422	28		46.6	7.81	109.99		4.36	6.1	5.05	138	160
	6 months		93	53	11.1	4.5	500	31			7.32	116.62		1.89
	1 year		76	44	11.9	4.4	591			47.3				3.54
19	first visit	6.08333	270	144	9.6	2.6	202	100	2.4	43.1					4.8	5.45	114	630
	1 month		135	61	7.3	2.3	341	74		47.3					6.9	5.36	112	449
	3 months		132	61	9.8	2.1	304	62		47.3					8.4	5.32	111	391
	6 months		130	60	3.6	1.5	400	49		43.1					6.8	5.22	107	357
	1 year		204	113	4.3	1.9	330	49		47.3	9.62	141.3		3.53
20	first visit	4.25	197	121	8.3	1.9	410	56	2.6	43.7	13.8	84.07	0.12		7.5	4.9	142	364
	1 month		32	26	4.2	0.4	541	23	4.8	39.3					9.6	4.58	128	312
	3 months		28	24	7.7	2	576	15		40.7			0.12	6.3	10.3	5.08	136	310
	6 months		20	21	2.4	0.7		11	5.8	36.8					11.3	5.06	136	371
	1 year		16	18	4.5	1.2	516	11	2.9	39.3					6.6	4.51	125	286
9	first visit	5.75	241	153	4.3	1.9	333	98	7.3		12.2	78.35	0.364	6.1
	1 month		26	30	3.9	1.8	340	14	4.6	47.4					8.5	4.46	119	432
	3 months		27	25	4.6	1.7	391	17	6.5	43.1	12.5	114.65			9	5.13	130	280
	6 months		24	27	3.8	1.6	342	13	4.8	47.3	17.9	106.22	0.124	2.4	8.8	5.51	140	260
11	first visit	3.66667	87	62	7.2	1.6	349	68	2.4	47.3	15.7	78.68			7.1	4.73	132	354
	1 month		14	20	7.5	1.6	440	28	3.8	43.1	13.9	93.1			6.6	4.82	131	291
	3 months		16	19	6.3	1.2		17	6.2	47.3
	6 months		7	17	3.5	1		15	1.2		13.6	132.81
15	first visit	12.5833	111	47	14.7	4.7	215	59	4.3	41.2	12.3	93.48			5.7	5.37	154	354
	1 month		51	43	12.5	3				43					5.1	4.86	138	370
	3 months		73	39	8.3	1.5	602	18	8	40.2	11.27	103.35
	6 months		21	24	12.8	2.6	137	14	3.4	41.2	12.46	137.4			5.7	5.23	135	279
21	first visit	8.5	72	40						43
	1 month		114	73						40.2
	3 months		124	41	4.1	1		67.36	14
	6 months		21	38	6.5	1.8	141.9	11	9.7						10.53		129
24	first visit	6.83333	124	94	5.3	2.3		194	22.9	42.8	15.2	66.9	0.36	9	6.9	4.66	137	183
	1 month		63	36	4.9	2.5	463	35	6.9	43.8					5	4.9	138	190
	3 months														6.3	5.06	129	194
	6 months		36	26	6.2	2.3	658	26	0.1	43.5	21.3	97.1	0.128	6.5	5.1	5.1	134	185
25	first visit	3.5	360	213	9	3.6	271	80		43.2	14.4	92.27	0.453	10.8	11.2	4.22	113	359
	1 month		36	27	4.6	1.7		43	12.6	43.5	13.5	104.57			12	5	133	337
	3 months		56	39	8.1	3.2	321	33	3	43.3	12.4	79.49			6.6	4.99	135	298
	6 months		67	40	5	2.7	462	36	6.7	43.5	17	96.3	0.3	4	8.5	5.23	142	335
17	first visit	8.91667	93	71	10.2	3	301	69	14.1	41.2	9.23				7.8	4.35	121	239
	1 month		41	28	6.2	1.9		44		43
	3 months		49	28	8.3	2	497	30	2.4	40.2
5	first visit	7.33333	140	154	6.3	2.9		87	22.1	43.3	8.8	70.14	0.266		6.7	4.75	128	265
	1 month		32	51	7.2	1.3	298	29		43							0.476
	3 months		19	22	6.2	2.3		24	7.7	45.1					8.3	5.18	140	394
13	first visit	4.33333	254	116	8.9	2.9	328	45	5.6	45.9	12.1	78.13	0.119		6.5	5.24	133	226
	1 month		78	46	7.4	1.7		37	3.6	46	13.6	77			9.2	5.36	139	282
	3 months		37	36	16.7	0.8	508	14		41.2	15	84.7
7	first visit	3.16667	7	14	3.5	1.6		13	13.2	43	14.1	58.6			8.7	4.12	113	466
	1 month		9	13	6.1	2.4		12	2.6	40.2	7.8	85.37			8.7	4.39	122	399
	3 months		10	14	3	1.1	282	10	5.9		12
27	first visit	5.75	364	167	7	5				41.2			0.15
	1 month		49	43						43					7.63	4.7	122	364
	3 months		36	22	3.5	2.15		16	0.2	40.2	26.1	96.06			7.6	4.97	127	372
29	first visit	16.75	50	31	14.2	6.4		28	1.4		14.3	80.15	0.178		8	4.85	145	154
	1 month		53	32	9.6	3.3												3.5
	3 months		37	22	9.9	3.9	110	23	1.7	47.2					7.8	4.81	135	175
22	first visit	4.75	88	131	5	1	316	53	9.9	43.3	12.9	74.77	0.146		9.07	4.63	130	315
	1 month		57	40	8.3	3.3	325	32	3.4	42.4					11	4.7	133	342
23	first visit	4.75	86	63	5.8	2.5	280	43	6.3		10.39	77.23	0.138		12.9	4.87	130	308
	1 month		79	57	7.6	2.3	256	25		41.2
26	first visit	8.83333	163	92	9.2	2.6		110	0.7	43	12.5	88.43		7.01	5.2	5	139	342
	1 month		30	29	6.6	1.5	322	55.6		40.2
28	first visit	15.6667	148	75				160
	1 month		27	24	9.5	3.5		70	2.1		15	111.79
30	first visit	3.5	106	63	4.3	0.9	281	45	6.5	40.6					13.2	4.61	127	360
	1 month		20	25	7.1	2.6	320	45	5.9	41.2
